# Supplementary material for: Nucleotide polymorphism affecting FLC expression underpins heading date variation in horticultural brassicas
Source: Plant J. 2016 Jul 19;87(6):597–605. doi: 10.1111/tpj.13221 (PMC5053238; doi:10.1111/tpj.13221)
Supplement: Supplementary file 7 — Table S1. Primers used in this study. [file TPJ-87-597-s007.xlsx]

## Sheet: Sheet1
	Primers
	C2-1_F		CACGATTGCCATTAGAGTGGG
	C2-1_R		GATTTGACCAGTATGTATGCCCTC
	FLC4-XhoI-F		GGGCTCGAGGATTGGATAAAAACCATG
	FLC4-XhoI-R		CTGACTCGAGCAATTTAATCTGGGTAG
	FLC4_F13		CGTCAGCTTTCAGTTCTCTGC
	FLC4_R13		CTTCGGAGCTTCTGACTGAAG
	BoFLC4-F		GTAAGCTTGTGGAATCAAATTCTGA
	BoFLC4-R		GGCTATCAACAAGCTTCAACAATAG
	UBC-F		GATCCACCCACCTCGTGTAG
	UBC-R		CTGGAGGGAAGTGAATGGTAAC
	BoFT.C2-F1		GTTACTTATGGCCAAAGAGAGGTG
	BoFT.C2-R1		GAAGATATTCTCGGAGGTGAGGATTG
	BoFT.C6-F2		ATACGGCCAAAGAGAGGTGAC
	BoFT-C6-R2		ATGGAGATATTCTCGTAGGTGCGG
	UBC21_UPL_F		TCCTCTTAACTGCGACTCAGG
	UBC21_UPL_R		GCGAGGCGTGTATACATTTG
	PP2A_F2		ACTGCATCTAAAGACAGAGTTCC
	PP2A_R2		CCAAGCATGGCCGTATCATGT
	FT_UPL#138_F		GGTGGAGAAGACCTCAGGAA
	FT UPL#138_R		GGTTGCTAGGACTTGGAACATC
